# Supplementary material for: Increased Levels of miR-15b-5p and miR-20b-5p in Pancreatic Ductal Adenocarcinoma with Hepatic Metastases
Source: Genes (Basel). 2023 Aug 2;14(8):1577. doi: 10.3390/genes14081577 (PMC10454474; doi:10.3390/genes14081577)
Supplement: Supplementary file 1 [file genes-14-01577-s001.zip]

Archive with 3 entries (3 files):
- Supplementary Table S2.xlsx
- Supplementary Table S3.pdf
- Supplmentary Table S1.xlsx
