# Supplementary material for: Increased Levels of miR-15b-5p and miR-20b-5p in Pancreatic Ductal Adenocarcinoma with Hepatic Metastases
Source: Genes (Basel). 2023 Aug 2;14(8):1577. doi: 10.3390/genes14081577 (PMC10454474; doi:10.3390/genes14081577)
Supplement: Supplementary file 1 [file genes-14-01577-s001.zip › Supplementary Table S2.xlsx]

## Sheet: Sheet2
Supplementary Table S2: Ct range of the analyzed miRNAs in pancreatic tissue (tumoral and non-tumoral)
		miRNA	Ct range
	1	hsa-let-7a-5p	17-30
	2	hsa-let-7b-5p	18-28
	3	hsa-let-7c-5p	19-33
	4	hsa-let-7d-5p	19-34
	5	hsa-miR-200a-3p	22-31
	6	hsa-let-7g-5p	18-31
	7	hsa-let-7i-5p	15-32
	8	hsa-miR-1	28-35
	9	hsa-miR-100-5p	22-32
	10	hsa-let-7f-5p	18-32
	11	hsa-miR-101-3p	21-32
	12	hsa-miR-103a-3p	18-31
	13	hsa-miR-106a-5p	18-33
	14	hsa-miR-106b-5p	19-34
	15	hsa-miR-107	18-34
	16	hsa-miR-125b-5p	18-27
	17	hsa-miR-126-3p	19-39
	18	hsa-miR-130a-3p	23-32
	19	hsa-miR-132-3p	22-35
	20	hsa-miR-10b-5p	23-34
	21	hsa-miR-133a-3p	28-35
	22	hsa-miR-141-3p	20-29
	23	hsa-miR-143-3p	21-31
	24	hsa-miR-145-5p	18-28
	25	hsa-miR-146a-5p	21-32
	26	hsa-miR-26a-5p	19-31
	27	hsa-miR-150-5p	20-32
	28	hsa-miR-155-5p	24-35
	29	hsa-miR-15a-5p	18-30
	30	hsa-miR-15b-5p	18-35
	31	hsa-miR-149-3p	>35
	32	hsa-miR-16-5p	15-28
	33	hsa-miR-17-5p	18-34
	34	hsa-miR-181a-5p	22-30
	35	hsa-miR-181b-5p	24-34
	36	hsa-miR-182-5p	22-32
	37	hsa-miR-27a-3p	20-30
	38	hsa-miR-186-5p	24-35
	39	hsa-miR-18a-5p	22-35
	40	hsa-miR-191-5p	19-29
	41	hsa-miR-192-5p	21-29
	42	hsa-miR-148a-3p	19-31
	43	hsa-miR-194-5p	21-29
	44	hsa-miR-195-5p	22-34
	45	hsa-miR-196a-5p	26-35
	46	hsa-miR-19a-3p	18-28
	47	hsa-miR-19b-3p	18-27
	48	hsa-miR-200b-3p	18-29
	49	hsa-miR-200c-3p	20-28
	50	hsa-miR-202-3p	>35
	51	hsa-miR-10a-5p	24-35
	52	hsa-miR-205-5p	18-35
	53	hsa-miR-206	>35
	54	hsa-miR-20a-5p	17-33
	55	hsa-miR-20b-5p	24-37
	56	hsa-miR-21-5p	17-26
	57	hsa-miR-210-3p	23-32
	58	hsa-miR-214-3p	21-32
	59	hsa-miR-215-5p	22-29
	60	hsa-miR-22-3p	21-27
	61	hsa-miR-221-3p	22-35
	62	hsa-miR-222-3p	21-32
	63	hsa-miR-223-3p	17-33
	64	hsa-miR-23a-3p	20-30
	65	hsa-miR-23b-3p	20-29
	66	hsa-miR-24-3p	20-29
	67	hsa-miR-25-3p	18-28
	68	hsa-miR-26b-5p	19-34
	69	hsa-miR-27b-3p	20-29
	70	hsa-miR-29a-3p	22-29
	71	hsa-miR-29b-3p	22-32
	72	hsa-miR-29c-3p	20-28
	73	hsa-miR-30b-5p	20-28
	74	hsa-miR-30c-5p	20-29
	75	hsa-miR-30d-5p	21-29
	76	hsa-miR-31-5p	21-35
	77	hsa-miR-34a-5p	23-33
	78	hsa-miR-423-5p	23-31
	79	hsa-miR-7-5p	19-32
	80	hsa-miR-9-5p	26-35
	81	hsa-let-7e-5p	21-35
	82	hsa-miR-92b-3p	26-35
	83	hsa-miR-93-5p	18-34
	84	hsa-miR-99a-5p	21-32
